# Supplementary material for: Exploring Peri-Implantitis Risk-Factors: A Cross-Sectional Study
Source: Dent J (Basel). 2025 Mar 28;13(4):148. doi: 10.3390/dj13040148 (PMC12026288; doi:10.3390/dj13040148)
Supplement: Supplementary file 1 [file dentistry-13-00148-s001.zip]

Archive with 1 entries (1 files):
- dentistry-3496202-supplementary.xls
