# Supplementary material for: Exploring Peri-Implantitis Risk-Factors: A Cross-Sectional Study
Source: Dent J (Basel). 2025 Mar 28;13(4):148. doi: 10.3390/dj13040148 (PMC12026288; doi:10.3390/dj13040148)
Supplement: Supplementary file 1 [file dentistry-13-00148-s001.zip › dentistry-3496202-supplementary.xls]

## Sheet: Sheet1
No Patient	No Implant	Age	Gender	Smoking	Implant Type	Maxilla/Mandible	Implant Position	Date of Implant Insertion	Date of Implant uncover	treatment status	Type of prosthetic restauration	Periodontal Disease in the Antecedent	PERIIMPLANTITIS	Probing Depth (mm)	Vertical Bone Loss	Edema	Roedness	Bleeding	Suppuration	Pus	Bacteria Identification
																					> 10*5	10*4-10*5	10*3-10*4
1	1	50	M	No	DENTIUM SUPER LINE	MAXILLA	2.4.	2022	2023	Healing Screw		Yes	No	2	No	No	No	No	No	No		Staphylococcus hominis ssp. hominis
2	2	75	M	No		MAXILLA	2.4.	2010	2010	Prothesis	Cemented	Yes	Yes	12	Yes	No	No	Yes	Yes	Yes	Kocuria rosea
3	3	55	F	No		MAXILLA	2.5.	2010	2010	Prothesis	Cemented	No	Yes	10	Yes	No	No	Yes	Yes	Yes	Leuconostoc mesenteroides ssp. cremoris		Kocuria rosea
4	4	44	M	Yes	STRAUMANN	MAXILLA	2.4.	2022	2022	Healing Screw		No	No	1	No	No	No	No	No	No		Enterococcus fecalis	Streptococcus oralis
5	5	57	M	No	BIOHORIZON	MANDIBLE	3.6.	2008	2009	Healing Screw		Yes	Yes	8	Yes	Yes	Yes	Yes	Yes	Yes	Kocuria rosea
3	6	55	F	No		MAXILLA	1.6.	2012	2013	Prothesis	Cemented	No	Yes	8	Yes	Yes	Yes	Yes	Yes	No	Streptococcus gordonii	Streptococcus anginosus	Leuconostoc mesenteroides ssp. cremoris
6	7	37	M	No	MEGAGEN ANYONE	MAXILLA	2.1.	2018	2019	Prothesis	Cemented	No	No	2	No	No	No	No	No	No		Streptococcus intermedius
6	8	37	M	No	MEGAGEN ANYONE	MANDIBLE	4.7.	2018	2019	Prothesis	Cemented	No	Yes	8	Yes	Yes	Yes	Yes	No	No	Streptococcus constelatus
6	9	37	M	No	MEGAGEN ANYRIDGE	MANDIBLE	3.7.	2020	2020	Prothesis	Screwed retained	No	No	1	No	No	No	No	No	No		Sphingomonas paucimobilis	Streptococcus sanguinis
7	10	48	F	Yes	MEGAGEN ANYONE	MANDIBLE	3.6.	2018	2018	Prothesis	Screwed retained	No	Yes	7	Yes	No	No	Yes	No	No	Streptococcus constelatus	Enterococcus faecalis
8	11	57	F	Yes	MEGAGEN ANYRIDGE	MANDIBLE	3.7.	2020	2020	Prothesis	Screwed retained	Yes	Yes	8	Yes	Yes	Yes	Yes	No	No	Negativ	Negativ	Negativ
8	12	57	F	Yes	MEGAGEN ANYRIDGE	MANDIBLE	3.6.	2020	2020	Prothesis	Screwed retained	Yes	No	2	No	No	No	No	No	No	Negativ	Negativ	Negativ
8	13	57	F	Yes	MEGAGEN ANYRIDGE	MANDIBLE	3.4.	2020	2020	Prothesis	Screwed retained	Yes	No	2	No	No	No	No	No	No	Negativ	Negativ	Negativ
8	14	57	F	Yes	MEGAGEN ANYRIDGE	MANDIBLE	4.3.	2020	2020	Prothesis	Screwed retained	Yes	No	2	No	No	No	No	No	No	Negativ	Negativ	Negativ
8	15	57	F	Yes	MEGAGEN ANYRIDGE	MANDIBLE	4.5.	2020	2020	Prothesis	Screwed retained	Yes	No	2	No	No	No	No	No	No			Staphylococcus epidermidis
8	16	57	F	Yes	MEGAGEN ANYRIDGE	MANDIBLE	4.6.	2020	2020	Prothesis	Screwed retained	Yes	No	2	No	No	No	No	No	No			Staphylococcus hominis ssp. Hominis
9	17	52	F	No	MEGAGEN ANYRIDGE	MAXILLA	1.6.	2022	2022	Prothesis PMMA	Screwed retained	No	No	2	No	No	No	No	No	No	Negativ	Negativ	Negativ
9	18	52	F	No	MEGAGEN ANYRIDGE	MAXILLA	1.3.	2022	2022	Prothesis PMMA	Screwed retained	No	No	2	No	No	No	No	No	No	Negativ	Negativ	Negativ
9	19	52	F	No	MEGAGEN ANYRIDGE	MAXILLA	1.1.	2022	2022	Prothesis PMMA	Screwed retained	No	No	2	No	No	No	No	No	No	Negativ	Negativ	Negativ
9	20	52	F	No	MEGAGEN ANYRIDGE	MAXILLA	2.2.	2022	2022	Prothesis PMMA	Screwed retained	No	No	2	No	No	No	No	No	No			Streptococcus intermedius
9	21	52	F	No	MEGAGEN ANYRIDGE	MAXILLA	2.3.	2022	2022	Prothesis PMMA	Screwed retained	No	No	2	No	No	No	No	No	No	Negativ	Negativ	Negativ
9	22	52	F	No	MEGAGEN ANYRIDGE	MAXILLA	2.6.	2022	2022	Prothesis PMMA	Screwed retained	No	No	2	No	No	No	No	No	No	Negativ	Negativ	Negativ
9	23	52	F	No	MEGAGEN ANYRIDGE	MANDIBLE	3.6.	2022	2022	Prothesis PMMA	Screwed retained	No	No	2	No	No	No	No	No	No	Staphylococcus epidermidis
9	24	52	F	No	MEGAGEN ANYRIDGE	MANDIBLE	4.6.	2022	2022	Prothesis PMMA	Screwed retained	No	No	2	No	No	No	No	No	No	Staphylococcus epidermidis
10	25	29	F	No	MEGAGEN ANYRIDGE	MANDIBLE	3.6.	2022	2022	Prothesis	Screwed retained	No	No	2	No	No	No	No	No	No	Negativ	Negativ	Negativ
11	26	31	F	Yes		MANDIBLE	3.6.	2014	2015	Prothesis	Screwed retained	No	No	2	No	No	No	No	No	No	Staphylococcus hominis ssp. hominis
12	27	47	F	No	MEGAGEN ANYRIDGE	MANDIBLE	3.4.	2022	2022	Prothesis PMMA	Screwed retained	Yes	Yes	7	Yes	Yes	Yes	Yes	Yes	No	Streptococcus pseudoporciNos
12	28	47	F	No	MEGAGEN ANYRIDGE	MANDIBLE	3.5.	2022	2022	Prothesis PMMA	Screwed retained	Yes	Yes	7	Yes	Yes	Yes	Yes	Yes	No		Streptococcus gordonii
12	29	47	F	No	MEGAGEN ANYRIDGE	MANDIBLE	3.6.	2022	2022	Prothesis PMMA	Screwed retained	Yes	Yes	7	Yes	Yes	Yes	Yes	Yes	No	Enterococcus faecalis
13	30	31	F	Yes		MANDIBLE	4.5	2021	2022	Prothesis	Cemented fixed	Yes	Yes	9	Yes	Yes	No	Yes	Yes	No	Yokenella regensburgei
14	31	55	M	Yes	MIS	MANDIBLE	4.6.	2010	2010	Prothesis	Cemented fixed	No	Yes	10	Yes	No	No	No	Yes	Yes		Leuconostoc mesenteroides ssp. cremoris
14	32	55	M	Yes	MIS	MANDIBLE	4.7.	2010	2010	Prothesis	Cemented fixed	No	Yes	10	Yes	No	No	No	Yes	Yes	Enterococcus faecalis		Leuconostoc mesenteroides ssp. cremoris
15	33	46	F	Yes	MEGAGEN ANYONE	MAXILLA	2.3.	2021	2022	Prothesis	Cemented fixed	No	No	2	No	No	No	No	No	No			Enterococcus faecalis
15	34	46	F	Yes	MEGAGEN ANYONE	MAXILLA	2.4.	2021	2022	Prothesis	Cemented fixed	No	No	2	No	No	No	No	No	No	Negativ	Negativ	Negativ
15	35	46	F	Yes	MEGAGEN ANYONE	MANDIBLE	3.5.	2021	2022	Prothesis PMMA	Screwed retained	No	Yes	8	Yes	No	No	Yes	Yes	No	Negativ	Negativ	Negativ
15	36	46	F	Yes	MEGAGEN ANYONE	MANDIBLE	3.6.	2021	2022	Prothesis PMMA	Screwed retained	No	Yes	8	Yes	No	No	Yes	Yes	No	Streptococcus pseudoporciNos
15	37	46	F	Yes	MEGAGEN ANYONE	MANDIBLE	3.7.	2021	2022	Prothesis PMMA	Screwed retained	No	Yes	8	Yes	No	No	Yes	Yes	No	Negativ	Negativ	Negativ
15	38	46	F	Yes	MEGAGEN ANYONE	MANDIBLE	3.8.	2021	2022	Prothesis PMMA	Screwed retained	No	Yes	8	Yes	No	No	Yes	Yes	No	Staphylococcus aureus
16	39	44	M	No		MAXILLA	1.4.	2010	2010	Prothesis	Cemented	Yes	No	2	No	No	No	No	No	No	Negativ	Negativ	Negativ
16	40	44	M	No		MAXILLA	2.3.	2010	2010	Prothesis	Screwed retained	Yes	Yes	7	Yes	Yes	Yes	Yes	Yes	No		Enterococcus faecalis
16	41	44	M	No		MAXILLA	2.4.	2010	2010	Prothesis	Cemented	Yes	No	2	No	No	No	No	No	No		Staphylococcus hominis ssp. hominis
17	42	46	F	No	MEGAGEN ANYONE	MAXILLA	1.6.	2014	2014	Prothesis	Cemented	No	Yes	10	Yes	No	No	No	Yes	No			Staphylococcus epidermidis
18	43	44	M	No	MEGAGEN ANYONE	MAXILLA	2.6.	2015	2016	Prothesis	Cemented	No	Yes	8	Yes	Yes	Yes	Yes	No	No		Kocuria rosea
19	44	43	M	Yes		MANDIBLE	3.6.	2013	2013	Prothesis	Cemented	No	Yes	7	Yes	No	Yes	Yes	Yes	No			Staphylococcus aureus
20	45	66	F	No	MEGAGEN ANYRIDGE	MANDIBLE	3.2.	2020	2020	Prothesis	removable	No	Yes	9	Yes	Yes	Yes	Yes	Yes	Yes	Enterococcus faecalis	Streptococcus gordonii
20	46	66	F	No	MEGAGEN ANYRIDGE	MANDIBLE	3.1.	2020	2020	Prothesis	removable	No	Yes	9	Yes	Yes	Yes	Yes	Yes	Yes	Streptococcus constelatus
20	47	66	F	No	MEGAGEN ANYRIDGE	MANDIBLE	4.1.	2020	2020	Prothesis	removable	No	Yes	7	Yes	Yes	Yes	Yes	Yes	No			Pseudomonas aeruginosa
20	48	66	F	No	MEGAGEN ANYRIDGE	MANDIBLE	4.2.	2020	2020	Prothesis	removable	No	Yes	7	Yes	Yes	Yes	Yes	Yes	No	Negativ	Negativ	Negativ
21	49	33	M	No	MEGAGEN ANYONE	MANDIBLE	4.6.	2010	2010	Prothesis	Cemented	No	Yes	8	Yes	Yes	Yes	Yes	Yes	Yes	Negativ	Negativ	Negativ
22	50	27	M	Yes	MEGAGEN ANYRIDGE	MAXILLA	1.6.	2023	2024	Prothesis	Screwed retained	No	No	1	No	No	No	No	No	No	Negativ	Negativ	Negativ
